# Supplementary material for: A Six Years' Trend Analysis of Antimicrobial Resistance Among Bacterial Isolates at Public Health Institute in Amhara Region, Ethiopia
Source: Biomed Res Int. 2025 Jan 29;2025:7676973. doi: 10.1155/bmri/7676973 (PMC11824853; doi:10.1155/bmri/7676973)
Supplement: Supporting Information 2 — Table S2: Distribution of MDR gram-negative bacteria (2016–2021), APHI, Amhara Region, Ethiopia (N = 378). [file 7676973.f2.zip]

Archive with 2 entries (2 files):
- Supplementary table 2_1.docx
- Supplementary table 2_2.docx
